# Supplementary material for: AMBRA1 p.Gln30Arg Mutation, Identified in a Cowden Syndrome Family, Exhibits Hyperproliferative Potential in hTERT-RPE1 Cells
Source: Int J Mol Sci. 2022 Sep 22;23(19):11124. doi: 10.3390/ijms231911124 (PMC9570079; doi:10.3390/ijms231911124)
Supplement: Supplementary file 1 [file ijms-23-11124-s001.zip]

Archive with 1 entries (1 files):
- ijms-1889813-supplementary.pdf
